# Supplementary material for: The Use of Pre-Endoscopic Metoclopramide Does Not Prevent the Need for Repeat Endoscopy: A U.S. Based Retrospective Cohort Study
Source: Life (Basel). 2024 Apr 19;14(4):526. doi: 10.3390/life14040526 (PMC11051147; doi:10.3390/life14040526)
Supplement: Supplementary file 1 [file life-14-00526-s001.zip]

Archive with 1 entries (1 files):
- life-2919002-supplementary.pdf
